# Supplementary material for: Fluid administration rate for uncontrolled intraabdominal hemorrhage in swine
Source: PLoS One. 2018 Nov 29;13(11):e0207708. doi: 10.1371/journal.pone.0207708 (PMC6264836; doi:10.1371/journal.pone.0207708)
Supplement: S2 Table — All raw data from this study, Excel format. (XLS) [file pone.0207708.s004.xls]

## Sheet: 1. Coagulation
			QFA (mg/dL)			PT (s)			INR (ratio)
Group	Swine #	Initial	15 min	Final	Initial	15 min	Final	Initial	15 min	Final	Surv 60 min?	Time Death (min)
Rapid	105	110	50	42	11.6	13.2	13.3	1.1	1.2	1.2	YES	60
Rapid	106	99	35	35	11.2	17.3	18.7	1	1.6	1.7	NO	41
Rapid	107	122	25	FAILED	12.4	22.8	FAILED	1.1	2.1	FAILED	NO	15
Rapid	108	90	28	25	12.6	22.2	22	1.2	2.21	2.1	NO	38
Rapid	109	103	50	47	10.6	12.4	12.1	1	1.1	1.1	YES	60
Rapid	110	127	41	42	10.6	15.6	14.2	1	1.4	1.3	YES	60
Rapid	111	107	23	FAILED	12.4	25.8	FAILED	1.1	2.4	FAILED	NO	26
Rapid	112	120	47	41	10.9	12.5	12.7	1	1.1	1.2	YES	60
Rapid	113	129	46	46	11.6	13.6	12.2	1.1	1.2	1.1	YES	60
Rapid	114	113	44	44	11.9	13.6	13.7	1.1	1.2	1.3	YES	60
Rapid	248	132	35	29	10.9	18.1	21.9	0.9	1.5	1.9	NO	38
Rapid	250	131	66	56	11	12.3	12.1	0.9	1.1	1	YES	60
Slow	219	101	67	59	10.7	11.3	10.6	0.9	1	0.9	YES	180
Slow	220	107	66	58	11.1	11.5	10.8	0.9	1	0.9	YES	180
Slow	222	105	68	55	11	11.4	11.9	0.9	1	1	NO	35
Slow	223	98	64	MISSING	10.8	10.5	10	0.9	0.9	0.9	YES	180
Slow	226	112	MISSING	MISSING	10.5	MISSING	MISSING	0.9	MISSING	MISSING	YES	180
Slow	227	122	70	65	11.6	12.7	12.3	1	1.1	1.1	YES	180
Slow	228	73	69	30	10.9	10.3	14.4	0.9	0.9	1.2	NO	53
Slow	231	109	48	34	12	14.2	17.4	1	1.2	1.5	NO	34
Slow	232	106	48	FAILED	11.1	11.9	FAILED	0.9	1	FAILED	NO	30
Slow	235	121	72	MISSING	9.7	8.9	MISSING	0.8	0.8	MISSING	YES	180
Slow	251	106	54	MISSING	11	11.6	MISSING	0.9	1	MISSING	YES	180
Slow	253	144	70	51	10.7	11.8	12.4	0.9	1	1.1	YES	180

## Sheet: 2. Hematology
			Hb (g/dL)			Hct (%)			Platelets (1,000/µL)
Group	Swine #	Initial	15 min	Final	Initial	15 min	Final	Initial	15 min	Final	Surv 60 min?	Time Death (min)
Rapid	105	12.7	6.7	5.2	41.8	23.4	18.2	301	188	157	YES	60
Rapid	106	13.1	3.9	1.9	42.2	13.1	6.6	348	121	75	NO	41
Rapid	107	10.9	1.5	MISSING	35.7	5.7	MISSING	226	64	MISSING	NO	15
Rapid	108	13.1	3.4	2	43	11.8	6.9	338	112	72	NO	38
Rapid	109	13.1	6.9	6.7	41.7	22.8	22.1	392	227	223	YES	60
Rapid	110	11.6	3.3	2.7	37.5	11.6	10.1	222	94	87	YES	60
Rapid	111	13.3	2.4	0.5	42	8.4	1.9	215	74	31	NO	26
Rapid	112	11.6	5.3	4.1	38.8	19	14.6	289	186	161	YES	60
Rapid	113	12	5	4.4	37.4	17.2	14.9	237	148	157	YES	60
Rapid	114	11.5	5.1	4.9	35.9	16.8	16.2	312	159	153	YES	60
Rapid	248	11	3	1.4	37.2	10.2	4.8	327	103	64	NO	38
Rapid	250	12	8.1	7	40.5	27.9	23.8	471	284	219	YES	60
Slow	219	12.3	9.2	MISSING	40.7	30.1	MISSING	419	274	MISSING	YES	180
Slow	220	10.4	7.5	5.4	35.6	26	18.8	398	271	200	YES	180
Slow	222	12.4	9.2	6.9	41.6	31.3	23.8	181	166	135	NO	35
Slow	223	11.3	8.8	8	38.7	29.5	27.1	364	279	255	YES	180
Slow	226	11.6	7.4	4.2	38.4	24	15	358	199	113	YES	180
Slow	227	11.9	9.2	7.6	39.2	31.1	25.6	424	170	231	YES	180
Slow	228	10.5	9.7	3.2	36.8	32.7	11	270	305	85	NO	53
Slow	231	12.9	7.2	4.7	42.8	24.2	15.9	306	159	108	NO	34
Slow	232	12.7	8	MISSING	43	27.1	MISSING	221	143	MISSING	NO	30
Slow	235	11.2	10.5	9.3	37.9	35.7	31.6	208	189	186	YES	180
Slow	251	10.6	6.9	MISSING	35.7	23.1	MISSING	248	200	MISSING	YES	180
Slow	253	12.2	7.1	5.5	40.9	24.2	19.7	380	227	241	YES	180

## Sheet: 3. Blood Gases
			pH			pCO2 (mm Hg)			pO2 (mm Hg)			Base Excess (mmol/L)			Bicarbonate (mmol/L)
Group	Swine #	Initial	15 min	Final	Initial	15 min	Final	Initial	15 min	Final	Initial	15 min	Final	Initial	15 min	Final	Surv 60 min?	Time Death (min)
Rapid	105	7.48	7.29	7.38	43.1	60.5	47.9	484	472	450	7.9	1.9	3	31.9	28.3	27.8	YES	60
Rapid	106	7.44	7.48	7.66	41.9	32.7	19	415	465	428	3.8	0.5	-0.4	27.9	23.8	21.6	NO	41
Rapid	107	7.45	7.47	MISSING	42.2	20.4	MISSING	454	364	MISSING	4.7	-9.3	MISSING	28.8	14.5	MISSING	NO	15
Rapid	108	7.42	7.45	7.5	33.8	28.3	15.9	432	435	375	-1.4	-4.1	-11.2	21.8	19.4	12.4	NO	38
Rapid	109	7.48	7.39	7.43	33.4	42	42.2	445	440	445	2	0.3	3.5	24.6	24.8	27.6	YES	60
Rapid	110	7.5	7.55	7.4	34.7	26.5	29.1	453	457	419	4.2	0.4	-6.4	26.9	23	17.7	YES	60
Rapid	111	7.54	7.41	7.48	30.5	20.8	8.9	465	459	410	4	-11.5	-18.7	25.8	12.8	6.6	NO	26
Rapid	112	7.59	7.54	7.51	27.6	25.9	25	400	426	387	5.2	0	-2.4	26.5	21.8	20	YES	60
Rapid	113	7.44	7.26	7.28	42.3	48.3	54.7	472		423	4	-5.4	-0.6	28.1	20.7	25.2	YES	60
Rapid	114	7.35	7.33	7.38	48.7	45.4	43.7	440	474	450	0.7	-1.8	0.4	26.4	23.3	25	YES	60
Rapid	248	7.434	7.374	7.543	43.9	38.1	20.2	403	418	296	4.4	-2.7	-5.7	28.9	21.7	17.4	NO	38
Rapid	250	7.347	7.315	7.365	49.8	49.1	46.5	456	484	470	0.8	-1.4	1	26.6	24.3	25.9	YES	60
Slow	219	7.421	7.431	7.391	42.7	36.7	40.2	409	406	437	2.9	0.4	-0.4	27.3	23.9	23.9	YES	180
Slow	220	7.487	7.453	7.352	40.5	34.7	42.1	469	358	428	6.7	0.6	-2	30.3	23.9	22.8	YES	180
Slow	222	7.531	7.385	7.452	35.2	43.6	30	469	396	422	6.7	0.9	-2.5	29.3	25.5	20.6	NO	35
Slow	223	7.384	7.33	7.37	57.3	54.2	49.4	456	468	475	7.3	1.8	2.7	33.4	27.7	27.9	YES	180
Slow	226	7.532	7.62	7.206	65	17	30.4	411	463	399	6.7	-2.6	-14.8	29.3	17.7	11.6	YES	180
Slow	227	7.439	7.326	7.426	39.7	40.5	31.7	447	451	439	2.6	-4.6	-3	26.4	20.5	20.5	YES	180
Slow	228	7.258	7.429	7.61	58.2	37.1	12.1	492	452	330	-2.1	0.4	-10	25.1	24.1	12.2	NO	53
Slow	231	7.631	7.57	7.606	24.4	18.1	12.2	508	458	525	5.9	-4.6	-9.4	26.1	16.6	12.2	NO	34
Slow	232	7.422	7.427	7.521	47.3	31.7	15.6	421	445	350	5.4	-2.8	-9.9	30.3	20.6	12.7	NO	30
Slow	235	7.418	7.353	7.414	44	41.8	38	422	458	413	3.2	-2.2	-0.1	27.9	22.7	23.8	YES	180
Slow	251	7.335	7.38	7.063	59.3	34.5	44.4	421	342	406	4.2	-4.2	-15.9	30.7	20	12.1	YES	180
Slow	253	7.427	7.52	7.073	44.4	23.2	69.4	485.6	516.7	348.4	3.7	-3.5	-11.5	28.6	18.5	19.8	YES	180

## Sheet: 4. Vital Signs
			MAP (mm Hg)			HR (bpm)			Temp (˚C)
Group	Swine #	Initial	15 min	Final	Initial	15 min	Final	Initial	15 min	Final	Surv 60 min?	Time Death (min)
Rapid	105	104	90	37	119	120	118	36.5	36.1	36.1	YES	60
Rapid	106	104	38	14	113	94	87	37.9	37.6	36.1	NO	41
Rapid	107	97	14	14	65	79	79	37.4	36.6	36.6	NO	15
Rapid	108	108	29	17	123	107	111	35.8	35.7	34.6	NO	38
Rapid	109	120	86	51	125	83	96	37.1	36.3	35.4	YES	60
Rapid	110	97	46	28	142	128	148	37.2	36.8	36.1	YES	60
Rapid	111	104	28	8	108	114	121	37.5	36.6	36.6	NO	26
Rapid	112	118	61	36	105	103	93	37.3	36.9	36.3	YES	60
Rapid	113	145	31	42	105	106	140	36.5	36	35.9	YES	60
Rapid	114	124	96	31	95	122	120	36.1	36	36	YES	60
Rapid	248	118	34	0	99	158	0	36.4	37.1	36.6	NO	38
Rapid	250	115	103	41	82	84	81	36.7	36.4	36.4	YES	60
Slow	219	117	63	97	82	71	112	38.1	37.4	35.6	YES	180
Slow	220	138	39	51	100	126	127	37.2	37.2	36.9	YES	180
Slow	222	92	38	16	70	101	134	36.5	36.1	35.5	NO	35
Slow	223	122	52	59	94	89	78	36.6	36.3	35.3	YES	180
Slow	226	87	18	29	102	110	108	36.5	36.1	35.1	YES	180
Slow	227	130	29	87	72	98	96	34.4	34.4	33.9	YES	180
Slow	228	103	38	5	111	128	100	35.5	35.2	34.2	NO	53
Slow	231	97	15	12	80	159	162	36	35.3	35.3	NO	34
Slow	232	95	16	8	102	141	110	36.3	35.8	34.2	NO	30
Slow	235	106	52	54	108	93	87	35.6	35.2	34.4	YES	180
Slow	251	89	19	23	91	122	106	37.9	37.2	36.3	YES	180
Slow	253	85	15	28	68	88	126	35	34.9	34	YES	180

## Sheet: 5. Descriptive
Group	Swine #	Preinjury blood loss (mL)	Postinjury blood loss (mL)	Preinjury IV fluid (mL)	Postinjury IV fluid (mL)	Pig wt (kg)	Liver wt (g)	Spleen wt (g)	#HV injured	#PV injured	Surv 60 min?	Time Death (min)
Rapid	105	372	2355	1600	3600	36	829	337	0	1.5	YES	60
Rapid	106	349	3649	1135	4080	38.6	1089	305	1	2	NO	41
Rapid	107	343	3197	925	2160	36	772	311	1	2	NO	15
Rapid	108	390	2849	1110	3500	33.6	912	355	1	1	NO	38
Rapid	109	360	2108	1135	4200	38.8	1004	325	1	1	YES	60
Rapid	110	365	2499	1140	3630	33.6	816	330	0.5	1	YES	60
Rapid	111	403	4167	1150	3620	35	918	359	1	1	NO	26
Rapid	112	306	2255	1010	3890	35	781	276	1	1	YES	60
Rapid	113	419	2931	1170	4050	37.8	884	354	1	1	YES	60
Rapid	114	428	2515	1220	3540	34.2	739	398	1	1	YES	60
Rapid	248	861	2711.5	2652.5	3850	36.8	808.5	417.5	1	2	NO	38
Rapid	250	569.5	1613.8	1214.5	3610	34.4	682.1	549.4	1	1	YES	60
Slow	219	428.1	1136.4	1160	5050	48.2	978	369.9	1	2	YES	180
Slow	220	354.2	1406.8	1050	5090	47.4	1225.3	321.4	1	1	YES	180
Slow	222	485.7	1605.6	950	700	34.4	903.5	291.8	1	1	NO	35
Slow	223	427	1270.7	1220	3660	36.6	1065.2	389.3	1	2	YES	180
Slow	226	449.1	2073.9	1310	3780	37.8	947.2	419.1	1	1	YES	180
Slow	227	419.6	1221.9	950	4050	33.8	858.8	276	1	2	YES	180
Slow	228	365.5	1286.2	1010	1050	33.6	794.1	320	1	1.5	NO	53
Slow	231	353.5	2025.3	850	1100	37.2	796.4	181.5	1	1	NO	34
Slow	232	478.9	2064.4	1450	600	38.4	831.3	458.9	1	1	NO	30
Slow	235	433.3	1394.8	1290	4600	36.4	1062.7	413.3	1	2	YES	180
Slow	251	424.4	1733.1	1118.5	3800	37	944.4	359.5	1	1	YES	180
Slow	253	346	1982.9	1298	3500	34.4	885.5	316	1	1	YES	180

## Sheet: Notes
Subjects that survived to the predetermined endpoint time are in black font
Subjects that expired prior to the predetermined endpoint time are in red font
FAILED = blood did not clot for the coagulation test
MISSING = data not available (blood lost, tube broke, instrumentation issue, blood clotted prior to assay, etc.)
